# Supplementary material for: Core needle biopsy of periacetabular chondrosarcoma often results in undergrading but does not change management by experienced orthopaedic oncologists
Source: Sci Rep. 2025 Sep 30;15:33738. doi: 10.1038/s41598-025-93246-4 (PMC12485026; doi:10.1038/s41598-025-93246-4)
Supplement: Supplementary file 1 — Supplementary Material 1 [file 41598_2025_93246_MOESM1_ESM.xlsx]

## Sheet: Initial Raw Data (Excluded)
Patient Name	MRN	Tumor Location	Age at diagnosis	Mets at diagnosis (Y/N)	Biopsy method	Biopsy Location (Duke vs OSH)	Biopsy diagnosis	Biopsy grade	Surgery (Y/N)	Surgery Date	Typeof Surgery	Pathology diagnosis	Pathology grade	Pathology tumor dimensions	IHC if performed	Cytogenetics if performed
1		thigh
2		buttock	62	N	core biopsy	Duke	Low grade myxoid neoplasm	low grade	Y		Wide resection	Extraskeletal myxoid chondrosarcoma	low grade	5.5x6x3.2	Positive CD34, negative S100
3		perineum	74	N	Resection	OSH	Extraskeletal myxoid chondrosarcoma		Y		Tumor bed resection	Extraskeletal myxoid chondrosarcoma		2.1x1.1x0.7
4		left buttock (extraskeletal)	46	N	core biopsy	Duke	Extraskeletal myxoid chondrosarcoma		Y		Radical resection	Extraskeletal myxoid chondrosarcoma		15.5x14.5x14
5		pelvis	55	N	not available	OSH			y		Radical resection	Chondrosarcoma	low grade	7.5			resection at OSH
6		Pelvis	39	N	FNA	Duke	sarcoma with rhabdomyosarcomatous differentiation	High Grade	y		Radical resection	HIGH GRADE SPINDLE CELL SARCOMA/ Dediff chondrosarcoma		15 X 13 X 12	INI1 expression remains intact (normal). Focal desmin and MyoD1 expression is seen in the rhabdomyosarcomatous areas. Patchy p75 and smooth muscle actin positivity and very focal muscle specific actin, S100 protein and pancytokeratin expression is noted. The tumor is negative for GFAP, myogenin and myoglobin
7		vertebra
8		thigh
9		sacrum	72	N	core biopsy	OSH	low grade chondroid	low grade	N
10		pelvis	61	N	core biopsy	OSH	low grade cartilage	low grade	N
11		pelvis	30	N	not available	OSH			Y		Radical resection	Chondrosarcoma	grade 2				OSH resection
12		pelvis	62		core biopsy	OSH	chondroid lesion	low grade	N
13		femur
14		pelvis	66	N	core biopsy	OSH	CHONDROMYXOID NEOPLASM	low grade	Y		Resection	CHONDROMYXOID FIBROMA
15		femur
16		femur
17		pelvis	69	N	FNA	OSH	chondrosarcoma	low grade	N						IDH1 mutation detected. p.Arg132His (c.395G>A).
18		clavicle
19		femur
20		pelvis	48	N	core biopsy	OSH	atypical cartilage neoplasm	low grade	N
21		pelvis	63	N	FNA	OSH	chondrosarcoma	grade 2	Y
22		pelvis	56	N	Open biopsy	Duke	dediff chondrosarcoma	grade 3	N								Prior biopsy OSH no dediff component
23		femur
24		pelvis	52	Y	core/FNA	Duke	Chondroid neoplasm		N						immunopositive for S100 and keratin is negative
25		femur
26		pelvis, thigh		N	core biopsy	Duke	chondroid neoplasm	grade 2	N								MHE
27		femur
28		fibula
29		Femur
30		pelvis	43	N	core biopsy	Duke	Malignant myxoid neoplasm		Y		Radical resection	Extraskeletal myxoid chondrosarcoma			EWSR1 gene rearrangement present. Negativer for cytokeratin, calponin, p63, GFAP, and S100		Resection at OSH
31		femur
32		femur
33		femur
34		pelvis	50	Y	FNA	OSH	chondrosarcoma	grade 3	N
35		femur
36		pelvis	55	no	core/FNA	OSH	chondrosarcoma	grade 2	N
37		pelvis	76	no	FNA	Duke	chondrosarcoma	intermediate grade	N						negative for pankeratin.
38		Pelvis	72	N	core	OSH	low grade chondroid	low grade	N
Yellow = missing one of the biopsy/surgery pathologies
Orange = Wrong diagnosis
Grey = not pelvis/not periacetabular
Blue = Redundant
Purple = Miscellaneous
Patients further excluded from original list
Patient Name	MRN	Tumor Location	Age at diagnosis	Mets at diagnosis (Y/N)	Biopsy method	Biopsy Location (Duke vs OSH)	Biopsy diagnosis	Biopsy grade	Surgery (Y/N)	Surgery Date	Typeof Surgery	Pathology diagnosis	Pathology grade	Pathology tumor dimensions	IHC if performed	Cytogenetics if performed						Periacetabular?	Specific Location	Type of resection
Patient 1 (no pre-op biopsy)	1	Pelvis	53	N	None	N/A	None	None	Y		Radical resection	Chondrosarcoma	Grade 2	4.8x3.2x3.3
Patient 2 (Supra-acetabular)	2	Femur, pelvis	51	N	FNA	Duke	chondrosarcoma	low grade	Y		Radical resection	Chondrosarcoma	Grade 2	9.3x7.4x4.2								N	Supra-acetabular	I/II
Patient 3 (Iliac wing)	3	Femur, pelvis	65	N	FNA	Duke	chondrosarcoma	moderate cellularity - intermediate	Y		Radical resection	Chondrosarcoma	High grade	5.6x5.4x3.2								N	Iliac wing	I
Patient 4 (pubis)	4	sacrum/ coccyx	25	N	FNA	OSH	low grade chondroid	low grade	Y		Radical resection	Chondrosarcoma	Grade 1	22x14x11								N	pubis	III
Patient 6 (same as 33)	6	pelvis	37	N	radical resection	Duke	chondrosarcoma	grade 1	Y		Radical resection	Chondrosarcoma	grade 1	4.5x4x3.5			MHE
Patient 7 (Sacrum/iliac wing)	7	Pelvis	65	N	core biopsy	OSH	chondrosarcoma	grade 2	y		Radical resection	Chondrosarcoma	grade 2	17x16x14.5	Yes; NEGATIVE, R132H IDH1 MUTATION WAS NOT DETECTED							N	Sacrum/iliac wing	I/II/III/IV
Patient 9a (no pre-op biopsy).	9	R ilium	37	N	None	N/A	None	None	Y		Radical resection	Chondrosarcoma	Low grade	12x7.8x7			MHE
Patient 9b (no pre-op biopsy).	9	L hip	37	N	None	N/A	None	None	Y		Radical resection	Low grade chondroid neoplasm					MHE - osteochondroma
Patient 11 (pubis)	11	pelvic	61	N	core biopsy	Duke	cartlaginous neoplasm	low grade	Y		Radical resection	Chondrosarcoma	grade 1	6.7x5.6x5.0								N	Pubis	III
Patient 15 (posterior ilium)	15	pelvic	62	N	FNA	Duke	chondroid lesion	low grade	y		Partial resection	Chondrosarcoma	grade 1	9.9x7.4x6.4								N	posterior ilium	III
Patient 20 (was same as pt 8)	20	pelvis	35	N	core biopsy	Duke	chondrosarcoma	grade 2	y		Radical resection	Chondrosarcoma	grade 2	21.5x13.3x11.2
Patient 29 (No surgery)	29	pelvis	64	N	core biopsy	Duke	chondromyxoid tissue	low grade	N		will double check
Patient 30 (chondroblastoma)	30	pelvis	13	N	core biopsy	Duke	CHONDROBLASTOMA WITH SECONDARY ANEURYSMAL BONE CYST-LIKE CHANGE		Y			Chondroblastoma										Y	acetabulum/pubis	I/II/III
Patient 31a (no pre-op biopsy)	31	Pelvis	39	N	not available			^^^ low grade	Y		Radical resection	Chondrosarcoma	Grade 2	18x16x10			Had recurrence - repeat biopsy/surgery "chondroid lesion" post CSA resection
Patient 31b (recurrence)	31	Pelvis	39	N	core biopsy	Duke	low grade chondroid	low grade	N		Radical resection	chondrosarcoma recurrence	Grade 1-2	24x21x18			recurrence - biopsy listed, no repeat surgery					y	acetabulum/ilium	I/II/III/IV
Patient 32 (same as 11)	32	pelvis	61		core biopsy	Duke	CARTILAGINOUS NEOPLASM	low grade	Y		Radical resection	Chondrosarcoma	grade 1	6.7 x 5.6 x 5
Patient 33a (no pre-op biopsy/iliac wing lesion)	33	pelvis	27	N	not available				Y		Radical resection	Chondrosarcoma	grade 1	4.5x4x3.5			Resection at OSH
Patient 33b (no pre-op biopsy/iliac wing lesion)	33				FNA	OSH	low grade cartilage	low grade	Y		Radical resection	chondrosarcoma recurrence	grade 3	18.5x13.5x9.5								N	iliac wing	I
Patinet 37 (not true hemiplevectomy done)	37	pelvis	39	N	open biopsy	OSH	chondrosarcoma	grade 2	Y		Radical resection	Chondrosarcoma	grade 2	18			resection at OSH					Y	acetabulum/pubis	III

## Sheet: Raw Data (Included)
Patient Name	MRN	Tumor Location	Age at diagnosis	Sex M/F	Mets at diagnosis (Y/N)	Biopsy method	Biopsy Location (Duke vs OSH)	Slide consult Y/N?	Biopsy diagnosis	Biopsy grade	Surgery (Y/N)	Surgery Date	Typeof Surgery	Pathology diagnosis	Pathology grade	Pathology tumor dimensions	IHC if performed	Cytogenetics if performed			Periacetabular?	Specific location	Type of resection
5	5	Pelvis	66	M	N	core biopsy	OSH	Y	Chondrosarcoma	"at least grade 2"	Y		Radical resection	Chondrosarcoma	Grade 3	20.8x18x11 (CT 6.8x7.3x7.5)					Y	Acetabulum/pubic root	I/II/III
8	8	Pelvis	35	M	N	core biopsy	Duke	N/A	Chondrosarcoma	Grade 2	y		Radical resection	Chondrosarcoma	Grade 2	21.5x13.3x11.2					Y	Acetabulum/pubis	II/III
10	10	pelvic	66	M	N	core biopsy	OSH	N	Low-grade cartilage	Low-grade	y		Radical resection	Chondrosarcoma	Grade 2	11.0x5.5x 3.0	immunoreactive for S100 and negative CD138				Y	acetabulum	I/II/III
12	12	pelvic	64	M	N	core biopsy	Duke	N/A	Chondrosarcoma	Grade 2	Y		Radical resection	Chondrosarcoma	Grade 2	12x9x8					Y	acetabulum/ilium	I/II/III/IV
13	13	pelvic	61	F	N	core biopsy	Duke	N/A	Spindle cell neoplasm	High grade	Y		Radical resection	Chondrosarcoma	Dedifferentiated	3.8x3x2.2	reactive with SMA, non-reactive with desmin, S100 and Mart-45				Y	acetabulum/pubis	II/III
14	14	pelvic	56	F	N	core biopsy	OSH	Y	Chondrosarcoma	Grade 2	y		Radical resection	Chondrosarcoma	Grade 3	7.5x5.2x4.5					Y	acetabulum	I/II/III
16	16	pelvic	49	M	N	core biopsy	Duke	N/A	Chondrosarcoma	Grade 2	y		Radical resection	Chondrosarcoma	Grade 3	13.2x12.8x9.2					Y	acetabulum/ilium	I/II/III
17	17	pelvic	43	F	N	core biopsy	Duke	N/A	Cartilaginous neoplasm	Low grade	y		Radical resection	Chondrosarcoma	Grade 2	10.6x7.8x3.6					Y	acetabulum	I/II/III
18	18	pelvis	64	F	N	CT guided FNA and core biopsy	Duke	N/A	Chondroid neoplasm	Low grade	y		Radical resection	Chondrosarcoma	Grade 2	4.2x4x2.4					Y	acetabulum	II
19	19	pelvis	56	M	N	core biopsy	Duke	N/A	Cartilaginous neoplasm	Low grade	y		Radical resection	Chondrosarcoma	Grade 2	8.5 x 5.5 x 5.5					Y	acetabulum/ilium	I/II
21	21	pelvis	30	M	N	core biopsy	Duke	N/A	Chondrosarcoma	Low grade	y		Radical resection	Chondrosarcoma	Grade 2	18x15.5x12.5					Y	acetabulum/pubis	I/II/III
22	22	Pelvis	52	M	N	FNA	Duke	N/A	Chondrosarcoma	"diagnostic of malignancy"	y		Radical resection	Chondrosarcoma	Grade 2	10 X 8 X 7					Y	acetabulum/ilium	I/II
23	23	Pelvis	56	M	N	core biopsy	Duke	N/A	Malignant cartilagenous neoplasm	Intermediate to high grade	y		Radical resection	Chondrosarcoma	Grade 2	16.3 x 9.4 x 7.5					Y	acetabulum/ilium	I/II/III/IV
24	24	pelvis	53	M	N	FNA	OSH	Y	Chondrosarcoma	Grade 2	y		Radical resection	Chondrosarcoma	Grade 2	9.0 X 9.0 X 6.0					Y	acetabulum/pubis	II/III
25	25	pelvis	65	M	N	FNA	Duke	N/A	Chondroid fragments	Low grade	y		Radical resection	Chondrosarcoma	Grade 2	3x2.5x0.5	immunostains shows the cells to be vimentin positive, CD138 negative, cytokeratin negative, kappa negative, and with some inconsistent staining with lambda				Y	acetabulum/ischium	II/III
26	26	pelvis	55	M	N	CT guided FNA and core biopsy	Duke	N/A	Chondrosarcoma	Grade 2	y		Radical resection	Chondrosarcoma	Grade 2	8.5 X 6.4 X 4					Y	acetabulum/ilium	I/II/III
27	27	pelvis	48	F	N	core biopsy	Duke	N/A	Chondrosarcoma	Grade 2	y		Radical resection	Chondrosarcoma	Grade 2	12x9.5x5					Y	acetabulum/pubis	II/III
28	28	pelvis	72	F	N	core biopsy	OSH	Y	Myxoid/cartilaginous neoplasm	Grade 2	y		Radical resection	Chondrosarcoma	Grade 2	19.2 x 17.8 x 17.5	Positive - S100 (weak); Negative - AE1.3				Y	acetabulum/ilium/pubis	I/II/III/IV
34	34	pelvis	39	F	N	core biopsy	OSH	Y	Dediff chondrosarcoma	High grade	Y		Radical resection	Dediff chondrosarcoma	High grade	6.3 cm			Resection at OSH		Y	acetabulum	II
35	35	pelvis	68	M	N	core biopsy	OSH	Y	Cartilaginous neoplasm	Low grade	Y		Radical resection	Dediff chondrosarcoma	High grade	14x14x9	NO REARRANGEMENT OF THE EWSR1 GENE REGION WAS OBSERVED.				Y	acetabulum/ischium	I/II/III/IV external
36	36	thigh and pelvis	65	M	Y	core biopsy	Duke	N/A	Chondrosarcoma	Intermediate grade	Y		Radical resection	Chondrosarcoma	Intermediate	36.5x32x27					Y	ilium/acetabulum/ischium/thigh	I/II/III/IV external
38	38	pelvis	64	F	N	core biopsy	OSH	N	Chondrosarcoma	Grade 1	Y		Radical resection	Chondrosarcoma	Grade 2	8					Y	acetabulum	II
39	39	pelvis	43	M	N	open biopsy	OSH	Y	Chondrosarcoma	Grade 2	Y		Radical resection	Chondrosarcoma	Grade 2	2.3			resection at OSH		Y	acetabulum	II

## Sheet: Recoded Data
Patient Name	MRN	Tumor Location	Age at diagnosis	Sex M/F	Mets at diagnosis (Y/N)	Biopsy method	Biopsy Location (Duke vs OSH)	Slide consult Y/N?	Biopsy diagnosis	Biopsy grade	Biopsy Grade - Recoded	Surgery (Y/N)	Typeof Surgery	Pathology diagnosis	Pathology grade	Pathology Grade - Recoded	Pathology tumor dimensions	Pathology Specimen Largest Dimension (cm)	Periacetabular?	Specific location	Type of resection	IHC if performed	Cytogenetics if performed
5	5	Pelvis	66	M	N	core biopsy	OSH	Y	Chondrosarcoma	"at least grade 2"	Intermediate Grade	Y	Radical resection	Chondrosarcoma	Grade 3	High Grade	20.8x18x11 (CT 6.8x7.3x7.5)	20.8	Y	Acetabulum/pubic root	I/II/III
8	8	Pelvis	35	M	N	core biopsy	Duke	N/A	Chondrosarcoma	Grade 2	Intermediate Grade	y	Radical resection	Chondrosarcoma	Grade 2	Intermediate Grade	21.5x13.3x11.2	21.5	Y	Acetabulum/pubis	II/III
10	10	Pelvis	66	M	N	core biopsy	OSH	N	Low grade cartilage	Low grade	Low Grade	y	radical resection	Chondrosarcoma	Grade 2	Intermediate Grade	11.0x5.5x 3.0	11	Y	acetabulum	I/II/III	immunoreactive for S100 and negative CD138
12	12	Pelvis	64	M	N	core biopsy	Duke	N/A	Chondrosarcoma	Grade 2	Intermediate Grade	Y	Radical resection	Chondrosarcoma	Grade 2	Intermediate Grade	12x9x8	12	Y	acetabulum/ilium	I/II/III/IV
13	13	Pelvis	61	F	N	core biopsy	Duke	N/A	Spindle cell neoplasm	High grade	High Grade	Y	Radical resection	Chondrosarcoma	Dedifferentiated	Dedifferentiated	3.8x3x2.2	3.8	Y	acetabulum/pubis	II/III	reactive with SMA, non-reactive with desmin, S100 and Mart-45
14	14	Pelvis	56	F	N	core biopsy	OSH	Y	Chondrosarcoma	Grade 2	Intermediate Grade	y	Radical resection	Chondrosarcoma	Grade 3	High Grade	7.5x5.2x4.5	7.5	Y	acetabulum	I/II/III
16	16	Pelvis	49	M	N	core biopsy	Duke	N/A	Chondrosarcoma	Grade 2	Intermediate Grade	y	Radical resection	Chondrosarcoma	Grade 3	High Grade	13.2x12.8x9.2	13.2	Y	acetabulum/ilium	I/II/III
17	17	Pelvis	43	F	N	core biopsy	Duke	N/A	Cartilaginous neoplasm	Low grade	Low Grade	y	Radical resection	Chondrosarcoma	Grade 2	Intermediate Grade	10.6x7.8x3.6	10.6	Y	acetabulum	I/II/III
18	18	Pelvis	64	F	N	core biopsy	Duke	N/A	Chondroid neoplasm	Low grade	Low Grade	y	Radical resection	Chondrosarcoma	Grade 2	Intermediate Grade	4.2x4x2.4	4.2	Y	acetabulum	II
19	19	Pelvis	56	M	N	core biopsy	Duke	N/A	Cartilaginous neoplasm	Low grade	Low Grade	y	Radical resection	Chondrosarcoma	Grade 2	Intermediate Grade	8.5 x 5.5 x 5.5	8.5	Y	acetabulum/ilium	I/II
21	21	Pelvis	30	M	N	core biopsy	Duke	N/A	Chondrosarcoma	Low grade	Low Grade	y	Radical resection	Chondrosarcoma	Grade 2	Intermediate Grade	18x15.5x12.5	18	Y	acetabulum/pubis	I/II/III
22	22	Pelvis	52	M	N	FNA	Duke	N/A	Chondrosarcoma	"diagnostic of malignancy"	Intermediate Grade	y	Radical resection	Chondrosarcoma	Grade 2	Intermediate Grade	10 X 8 X 7	10	Y	acetabulum/ilium	I/II
23	23	Pelvis	56	M	N	core biopsy	Duke	N/A	Malignant cartilagenous neoplasm	Intermediate to high grade	High Grade	y	Radical resection	Chondrosarcoma	Grade 2	Intermediate Grade	16.3 x 9.4 x 7.5	16.3	Y	acetabulum/ilium	I/II/III/IV
24	24	Pelvis	53	M	N	FNA	OSH	Y	Chondrosarcoma	Grade 2	Intermediate Grade	y	Radical resection	Chondrosarcoma	Grade 2	Intermediate Grade	9.0 X 9.0 X 6.0	9	Y	acetabulum/pubis	II/III
25	25	Pelvis	65	M	N	FNA	Duke	N/A	Chondroid fragments	Low grade	Low Grade	y	Radical resection	Chondrosarcoma	Grade 2	Intermediate Grade	3x2.5x0.5	3	Y	acetabulum/ischium	II/III	immunostains shows the cells to be vimentin positive, CD138 negative, cytokeratin negative, kappa negative, and with some inconsistent staining with lambda
26	26	Pelvis	55	M	N	core biopsy	Duke	N/A	Chondrosarcoma	Grade 2	Intermediate Grade	y	Radical resection	Chondrosarcoma	Grade 2	Intermediate Grade	8.5 X 6.4 X 4	8.5	Y	acetabulum/ilium	I/II/III
27	27	Pelvis	48	F	N	core biopsy	Duke	N/A	Chondrosarcoma	Grade 2	Intermediate Grade	y	Radical resection	Chondrosarcoma	Grade 2	Intermediate Grade	12x9.5x5	12	Y	acetabulum/pubis	II/III
28	28	Pelvis	72	F	N	core biopsy	OSH	Y	Myxoid/cartilaginous neoplasm	Grade 2	Intermediate Grade	y	Radical resection	Chondrosarcoma	Grade 2	Intermediate Grade	19.2 x 17.8 x 17.5	19.2	Y	acetabulum/ilium/pubis	I/II/III/IV	Positive - S100 (weak); Negative - AE1.3
34	34	Pelvis	39	F	N	core biopsy	OSH	Y	Dediff chondrosarcoma	High grade	Dedifferentiated	Y	Radical resection	Dediff chondrosarcoma	High grade	Dedifferentiated	6.3 cm	6.3	Y	acetabulum	II			Resection at OSH
35	35	Pelvis	68	M	N	core biopsy	OSH	Y	Cartilaginous neoplasm	Low grade	Low Grade	Y	Radical resection	Dediff chondrosarcoma	High grade	Dedifferentiated	14x14x9	14	Y	acetabulum/ischium	I/II/III/IV external	NO REARRANGEMENT OF THE EWSR1 GENE REGION WAS OBSERVED.
36	36	Thigh and Pelvis	65	M	Y	core biopsy	Duke	N/A	Chondrosarcoma	Intermediate grade	Intermediate Grade	Y	radical resection	Chondrosarcoma	Intermediate	Intermediate Grade	36.5x32x27	36.5	Y	ilium/acetabulum/ischium/thigh	I/II/III/IV external
38	38	Pelvis	64	F	N	core biopsy	OSH	N	Chondrosarcoma	Grade 1	Low Grade	Y	Radical resection	Chondrosarcoma	Grade 2	Intermediate Grade	8	8	Y	acetabulum	II
39	39	Pelvis	43	M	N	open biopsy	OSH	Y	Chondrosarcoma	Grade 2	Intermediate Grade	Y	Radical resection	chondrosarcoma	Grade 2	Intermediate Grade	2.3	2.3	Y	acetabulum	II			resection at OSH
							OSH pathology Slide consult - Tumor board slide review
							5 = Not concordant. OSH = low grade cartilage, Duke review = at least grade 2 CSA. Final path grade 3 CSA
							10 = No slide review at Duke, only outside path from NJ.
							14 = Concordant. OSH and Duke = grade 2 CSA. Final path grade 3 CSA
							24 = Concordant. OSH and Duke = grade 2 CSA. Final path grade 2 CSA
							28 = Concordant. OSH and Duke = grade 2 CSA. Final path grade 2 CSA
							34 = Concordant. OSH and Duke = dediff. Final path is dediff
							35 = Not concordant. OSH = myxoid CSA, Duke review = cartilage neoplasm, likely CSA. Final path dediff.
							38 = No slide review at Duke, only outside path.
							39 = Concordant. OSH and Duke = grade 2 CSA. Final path grade 2 CSA.

## Sheet: Analyzed Data
Patient Name	Sex M/F	Age at diagnosis	Periacetabular?	Specific location	Biopsy method	Biopsy Grade - Recoded	Pathology Grade - Recoded	Type of Surgery	Type of resection
5	M	66	Y	Acetabulum/pubic root	core biopsy	Intermediate Grade	High Grade	Radical resection	I/II/III
8	M	35	Y	Acetabulum/pubis	core biopsy	Intermediate Grade	Intermediate Grade	Radical resection	II/III
10	M	66	Y	acetabulum	core biopsy	Low Grade	Intermediate Grade	Radical resection	I/II/III
12	M	64	Y	acetabulum/ilium	core biopsy	Intermediate Grade	Intermediate Grade	Radical resection	I/II/III/IV
13	F	61	Y	acetabulum/pubis	core biopsy	High Grade	Dedifferentiated	Radical resection	II/III
14	F	56	Y	acetabulum	core biopsy	Intermediate Grade	High Grade	Radical resection	I/II/III
16	M	49	Y	acetabulum/ilium	core biopsy	Intermediate Grade	High Grade	Radical resection	I/II/III
17	F	43	Y	acetabulum	core biopsy	Low Grade	Intermediate Grade	Radical resection	I/II/III
18	F	64	Y	acetabulum	core biopsy	Low Grade	Intermediate Grade	Radical resection	II
19	M	56	Y	acetabulum/ilium	core biopsy	Low Grade	Intermediate Grade	Radical resection	I/II
21	M	30	Y	acetabulum/pubis	core biopsy	Low Grade	Intermediate Grade	Radical resection	I/II/III
22	M	52	Y	acetabulum/ilium	core biopsy	Intermediate Grade	Intermediate Grade	Radical resection	I/II
23	M	56	Y	acetabulum/ilium	core biopsy	High Grade	Intermediate Grade	Radical resection	I/II/III/IV
24	M	53	Y	acetabulum/pubis	core biopsy	Intermediate Grade	Intermediate Grade	Radical resection	II/III
25	M	65	Y	acetabulum/ischium	core biopsy	Low Grade	Intermediate Grade	Radical resection	II/III
26	M	55	Y	acetabulum/ilium	core biopsy	Intermediate Grade	Intermediate Grade	Radical resection	I/II/III
27	F	48	Y	acetabulum/pubis	core biopsy	Intermediate Grade	Intermediate Grade	Radical resection	II/III
28	F	72	Y	acetabulum/ilium/pubis	core biopsy	Intermediate Grade	Intermediate Grade	Radical resection	I/II/III/IV
34	F	39	Y	acetabulum	core biopsy	Dedifferentiated	Dedifferentiated	Radical resection	II
35	M	68	Y	acetabulum/ischium	core biopsy	Low Grade	Dedifferentiated	Radical resection	I/II/III/IV external
36	M	65	Y	ilium/acetabulum/ischium/thigh	core biopsy	Intermediate Grade	Intermediate Grade	Radical resection	I/II/III/IV external
38	F	64	Y	acetabulum	core biopsy	Low Grade	Intermediate Grade	Radical resection	II

## Sheet: Demographics
Patient Name	Sex M/F	Age at diagnosis
5	M	66
8	M	35
10	M	66
12	M	64
13	F	61
14	F	56
16	M	49
17	F	43
18	F	64
19	M	56
21	M	30
22	M	52
23	M	56
24	M	53
25	M	65
26	M	55
27	F	48
28	F	72
34	F	39
35	M	68
36	M	65
38	F	64
	Males = 14	Average Age = 55.22	55.7727
	Females = 8	Age Range = 30-72
Patient Name	Sex M/F	Age at diagnosis
5	M	66
8	M	35
10	M	66
12	M	64
16	M	49
19	M	56
21	M	30
22	M	52
23	M	56
24	M	53
25	M	65
26	M	55
35	M	68
36	M	65
		Average Age = 54.87
		Age Range = 30-68
Patient Name	Sex M/F	Age at diagnosis
13	F	61
14	F	56
17	F	43
18	F	64
27	F	48
28	F	72
34	F	39
38	F	64
		Average Age = 55.88
		Age Range = 39-72

## Sheet: Histological Concordance
Patient Name	Biopsy method	Biopsy Grade - Recoded	Pathology Grade - Recoded
5	core biopsy	Intermediate Grade	High Grade
8	core biopsy	Intermediate Grade	Intermediate Grade
10	core biopsy	Low Grade	Intermediate Grade
12	core biopsy	Intermediate Grade	Intermediate Grade
13	core biopsy	High Grade	Dedifferentiated
14	core biopsy	Intermediate Grade	High Grade
16	core biopsy	Intermediate Grade	High Grade
17	core biopsy	Low Grade	Intermediate Grade
18	core biopsy	Low Grade	Intermediate Grade
19	core biopsy	Low Grade	Intermediate Grade
21	core biopsy	Low Grade	Intermediate Grade
22	core biopsy	Intermediate Grade	Intermediate Grade
23	core biopsy	High Grade	Intermediate Grade
24	core biopsy	Intermediate Grade	Intermediate Grade
25	core biopsy	Low Grade	Intermediate Grade
26	core biopsy	Intermediate Grade	Intermediate Grade
27	core biopsy	Intermediate Grade	Intermediate Grade
28	core biopsy	Intermediate Grade	Intermediate Grade
34	core biopsy	Dedifferentiated	Dedifferentiated
35	core biopsy	Low Grade	Dedifferentiated
36	core biopsy	Intermediate Grade	Intermediate Grade
38	core biopsy	Low Grade	Intermediate Grade
	Core Biopsy = 22	Grade 1 = Low Grade = 8	Grade 1 = Low Grade = 0	13
		Grade 2 = Intermediate Grade = 11	Grade 2 = Intermediate Grade = 16	9
		Grade 3 = High Grade = 2	Grade 3 = High Grade = 3	22
		Dedifferentiated = 1	Dedifferentiated = 3
				Histologically Nonconcordant = 13/22 = 59.1%
				Histologically Concordant = 9/22 = 40.9%
